# Supplementary material for: Towards Genomic Criteria for Delineating Fungal Species
Source: J Fungi (Basel). 2020 Oct 24;6(4):246. doi: 10.3390/jof6040246 (PMC7711752; doi:10.3390/jof6040246)
Supplement: Supplementary file 1 [file jof-06-00246-s001.zip]

Archive with 3 entries (3 files):
- Sup1.pdf
- Sup2.ods
- Sup3.zip
